# Supplementary material for: Identification of CD84 as a potent survival factor in acute myeloid leukemia
Source: J Clin Invest. 2025 Apr 8;135(11):e176818. doi: 10.1172/JCI176818 (PMC12126229; doi:10.1172/JCI176818)
Supplement: Supporting data values [file jci-135-176818-s331.xlsx]

## Sheet: Figure 1 
Figure 1B				Figure 1C				Figure 1F
Healthy control	AML			Healthy Control	AML			Primary samples	Cell lines	Healthy Donor
0.401588	0.382018			7.79103	9.96005			96.2	99.6	27
0.45051	0.394527			7.77147	8.05885			31.5	99.9	33
0.390661	0.303991			8.10684	8.83411			87.5	88.7	36
0.406694	0.396569			8.24875	8.78499			81.1	98.6	21
0.392794	0.401791			8.24786	8.44392			97.5	99.5	29
0.341559	0.377207			7.58461	7.73656			94.8	96.4
0.382334	0.370185			7.9854	7.06466			99.9	99.7
0.469948	0.392483			7.91468	7.72051			86	99.2
0.411577	0.365812			8.25193	8.73657			46.3	100
0.400326	0.290039			8.47384	8.25338			2.56
0.458282	0.417837			8.59823	9.79793			95.3
0.36434	0.363199			8.02461	8.35655			75.3
0.455259	0.459823			8.47969	9.92919			100
0.395397	0.40634			8.41404	8.56662			78.5
0.365944	0.40427			8.61629	8.36571			83.9
0.405062	0.336033			8.54642	8.86148			58.6
0.400167	0.415909			8.23797	8.98275			8.3
0.39278	0.410145			8.1124	6.76938			94.3
0.386251	0.216007			7.58019	8.59329			95.6
0.445053	0.387171			7.7938	8.74058			12.5
0.342664	0.330688			8.44375	8.39652			51.1
0.422004	0.42724			6.53983	7.50031			61.3
0.469858	0.385876			8.29214	9.06972			51.3
0.412235	0.388442			7.89423	6.88343			9.41
0.428448	0.401704			7.79252	8.21253			50.3
0.358827	0.365444			7.94839	8.70197			78.9
0.422436	0.266705			7.34978				79.7
0.440437	0.365523			8.12736				9.97
0.432321	0.418691			7.38937				20.1
0.378009	0.368403			7.93189				46.3
0.225984	0.416227			7.52848				26.3
0.331679	0.329254			8.82095
0.467429	0.438276			7.99867
0.402533	0.35998			8.00579
0.410264	0.402096			7.7343
0.313212	0.370119			8.20086
0.396354	0.337392			7.61843
0.397616	0.402024			7.90434
0.42016	0.393617
0.400891	0.422112
0.377384	0.36388
0.40512	0.307638
0.416652	0.460378
0.380275	0.574284
0.393163	0.30297
0.423008	0.256932
0.41653	0.323804
0.396712	0.283238
0.336449	0.371734
0.414896	0.462418
0.420973	0.4049
0.405458	0.380357
0.442843	0.361176
0.398493	0.367648
0.396183	0.374124
0.407964	0.383575
0.447844	0.437305
0.419639	0.428935
0.388751	0.383423
0.403949	0.362493
0.380111	0.330748
0.344519	0.324886
0.358801	0.215471
0.36158	0.288588
0.392681	0.435229
0.41767	0.304286
0.368191	0.327525
0.387548	0.408334
0.275324	0.418462
0.363173	0.414489
0.360175	0.338043
0.442252	0.37824
0.418142	0.391776
	0.328329
	0.384557
	0.278002
	0.345494
	0.505941
	0.511512
	0.453334
	0.558007
	0.548475
	0.439574
	0.450493
	0.483173
	0.507902
	0.512928
	0.554984
	0.496954
	0.519115
	0.471008
	0.415637
	0.444144
	0.538768
	0.472777
	0.474212
	0.519372
	0.462471
	0.436837
	0.467642
	0.389761
	0.462244
	0.446745
	0.443221
	0.419838
	0.459805
	0.479074
	0.46585
	0.497961
	0.464825
	0.5286
	0.555403
	0.506308
	0.498376
	0.460483
	0.536816
	0.569419
	0.522383
	0.564757
	0.587371
	0.429424
	0.536222
	0.463119
	0.485226
	0.451673
	0.464596
	0.465125
	0.49727
	0.432544
	0.506206
	0.52723
	0.419241
	0.428652
	0.349973
	0.360136
	0.518688
	0.373774
	0.511055
	0.56404
	0.445317
	0.644941
	0.626938
	0.481191
	0.415108
	0.544033
	0.552852
	0.440437
	0.583999
	0.474922
	0.407668
	0.457059
	0.433995
	0.437305
	0.510952
	0.470055
	0.621011
	0.429282
	0.518347
	0.440976
	0.575623
	0.424946
	0.467429
	0.422899
	0.407697
	0.450325
	0.463189
	0.299181
	0.542999
	0.454901
	0.491358
	0.491222
	0.481117
	0.475032
	0.449955
	0.581779
	0.613869
	0.503975
	0.414489
	0.484188
	0.482723
	0.356428
	0.489625
	0.638884
	0.504804
	0.401936
	0.533227
	0.537733
	0.363736
	0.509155
	0.441859
	0.580925
	0.604594
	0.356505
	0.406826
	0.430466
	0.478815
	0.534289
	0.582304
	0.505413
	0.453028
	0.438195
	0.45083
	0.45056
	0.449166
	0.426255
	0.519479
	0.362885
	0.475781
	0.508928
	0.441548
	0.528378
	0.565631
	0.441482
	0.472868
	0.386293
	0.551902
	0.47247
	0.459303
	0.554321
	0.445781
	0.497585
	0.456922
	0.512865
	0.597391
	0.401254
	0.49901
	0.413435
	0.516077
	0.458749
	0.636752
	0.478095
	0.40537
	0.649038
	0.411398
	0.471801
	0.47081
	0.508784
	0.502685
	0.43933
	0.403408
	0.49464
	0.407579
	0.444788
	0.469141
	0.40786
	0.447361
	0.42638
	0.594711
	0.451116
	0.440992
	0.38283
	0.478557
	0.432624
	0.435469
	0.402475
	0.379687
	0.479611
	0.580458
	0.521347
	0.496226
	0.391592
	0.45473
	0.390506
	0.413691
	0.538192
	0.372069
	0.476367
	0.488151
	0.452384
	0.501241
	0.520207
	0.467269
	0.523185
	0.377058
	0.449099
	0.45083
	0.42944
	0.402664
	0.491609
	0.362115
	0.392964
	0.45444
	0.354452
	0.546803
	0.425195
	0.413646
	0.507881
	0.4884
	0.474248
	0.453164
	0.378799
	0.517709
	0.506593
	0.331897
	0.439314
	0.458179
	0.561118
	0.470666
	0.407742
	0.405385
	0.53588
	0.464015
	0.395154
	0.444953
	0.482555
	0.443633
	0.396927
	0.409832
	0.480781
	0.463137
	0.521347
	0.452841
	0.374838
	0.476862
	0.560362
	0.458974
	0.440193
	0.47423
	0.482218
	0.421696
	0.527627
	0.503914
	0.430861
	0.460204
	0.478723
	0.376434
	0.569943
	0.507513
	0.489894
	0.507022
	0.437838
	0.49603
	0.393901
	0.448412
	0.562029
	0.515845
	0.447644
	0.448613
	0.546089
	0.510393
	0.637039
	0.474248
	0.516987
	0.474394
	0.480075
	0.469159
	0.552292
	0.511491
	0.415607
	0.502565
	0.462558
	0.522881
	0.474722
	0.577431
	0.483248
	0.472198
	0.404183
	0.468837
	0.461161
	0.492208
	0.488763
	0.518646
	0.45415
	0.534425
	0.476092
	0.415773
	0.421234
	0.539877
	0.564603
	0.404959
	0.414896
	0.365338
	0.451876
	0.470738
	0.42105
	0.436579
	0.366208
	0.447244
	0.613421
	0.38471
	0.427036
	0.402504
	0.439965
	0.477156
	0.504298
	0.511117
	0.442597
	0.514246
	0.512094
	0.512052
	0.438892
	0.419149
	0.505332
	0.42165
	0.481303
	0.422899
	0.562613
	0.406812
	0.519907
	0.403978
	0.586579
	0.524424
	0.419945
	0.592005
	0.408408
	0.583136
	0.462121
	0.493276
	0.546303
	0.498693
	0.558931
	0.382417
	0.461318
	0.449434
	0.463716
	0.493723
	0.424154
	0.464349
	0.413105
	0.482892
	0.36948
	0.557459
	0.287064
	0.494483
	0.463681
	0.494757
	0.425662
	0.455259
	0.625983
	0.393362
	0.544669
	0.431622
	0.643297
	0.448513
	0.501962
	0.437774
	0.47117
	0.353826
	0.5504
	0.445831
	0.430909
	0.484339
	0.656515
	0.529754
	0.452012
	0.423379
	0.606225
	0.38177
	0.431543
	0.428495
	0.550207
	0.418371
	0.39131
	0.508887
	0.553267
	0.455892
	0.379933
	0.416743
	0.410368
	0.450072
	0.45849
	0.500762
	0.462366
	0.488056
	0.37718
	0.47828
	0.446745
	0.43083
	0.315547
	0.509196
	0.416637
	0.431781
	0.541317
	0.530289
	0.51147
	0.617067
	0.472018
	0.461894
	0.569655
	0.45142
	0.454696
	0.451133
	0.453011
	0.412086
	0.447511
	0.424822
	0.433756
	0.455362
	0.53661
	0.490548
	0.443435
	0.34341
	0.401762
	0.463945
	0.419884
	0.456681
	0.386265
	0.399098
	0.445831
	0.476129
	0.456287
	0.328905
	0.447211
	0.433165
	0.441875
	0.474758
	0.426708
	0.350949
	0.442548
	0.404153
	0.357613
	0.386293
	0.405443
	0.46975
	0.445384
	0.455704
	0.443682
	0.452265
	0.400312
	0.422714
	0.393092
	0.40662
	0.359669
	0.44003
	0.270615
	0.461005
	0.44047
	0.463154
	0.406487
	0.57514
	0.362729
	0.416728
	0.445815
	0.486438
	0.467856
	0.472669
	0.394342
	0.516331
	0.436644
	0.419486
	0.371333
	0.417153

## Sheet: Figure S1
Figure S1C																															Figure S1E-CD84 MFI and mRNA expression correlation
AML (44)	CML (16)	ALL (36)	CLL (4)	Lymphoma (82)	Myeloma (29)	Colorectal Cancer (70)	Uterine Cancer (31)	Esophagus Cancer (32)	Bone Cancer (36)	Pancreatic Cancer (51)	Fibroblast (39)	Ovarian Cancer (59)	Gastric Cancer (39)	Brain Cancer (78)	Liver Cancer (23)	Skin Cancer (83)	Lung Cancer (154)	Head and Neck Cancer (56)	Thyroid Cancer (14)	Sarcoma (17)	Thyroid Cancer (14)	Prostate Cancer (10)	Kindey Cancer (33)	Bladder Cancer (36)	Breast Cancer (60)	Cervical Carcer (16)	Bile Duct Cancer (35)					MFI	2-∆CT
1.66903	2.90497	4.14323	3.89336	4.1811	0.056584	0	0.084064	0	0	0	0	0	0	0.028569	0	0	0	0.028569	0.028569	0	0.028569	0	0.042644	0	0.014355	0	0				HEL 92.1.7	816	0.0129
4.72955	4.29278	4.78241	2.11437	0.659925	1.14405	0.028569	0.014355	0	0	0	0	0	0	0	0	0	0	0	0	0	0	0	0	0	0	0	0				THP1	310	0.0082
5.53013	4.69655	3.9241	0.137504	0.333424	0.014355	0.014355	0	0	0.014355	0.014355	0	0	0	0	0.014355	0	0	0.028569	0.014355	0.014355	0.014355	0.070389	0.042644	0	0	0	0.084064				SKM1	229	0.0005
0.070389	5.24451	1.24489	2.40054	0	0.097611	0.014355	0	0	0	0.070389	0.014355	0.014355	0	0.028569	0	0	0.014355	0.070389	0	0.014355	0	0	0.014355	0.042644	0	0	0				NOMO1	97	0.0019
1.08406	1.60407	4.21413		0.042644	0.014355	0	0	0	0.042644	0	0	0	0	0	0	0.056584	0	0	0.014355	0.014355	0.014355	0.042644	0	0	0.042644	0	0				MOLM13	60	0.0006
0.333424	3.65306	3.12101		0	0	0	0.056584	0	0	0	0.014355	0.014355	0	0.014355	0.042644	0	0	0.014355	0	0	0	0	0.124328	0.042644	0.014355	0	0.084064				U937	70	0
5.03826	4.34483	2.62293		0	0.028569	0.201634	0	0	0	0.070389	0	0.028569	0	0.042644	0.042644	0	0	0.014355	0	0	0	0	0	0	0.014355	0	0.028569
3.41549	3.16832	0.056584		4.3505	0.014355	0.014355	0.056584	0.014355	0	0	0	0.070389	0.014355	0.014355	0.014355	0.014355	0.014355	0	0.014355	0	0.014355	0	0.014355	0	0.014355	0	0
5.82273	0.565597	2.62293		3.82884	0	0.014355	0	0	0	0.014355	0.028569	0.014355	0	0	0	0.042644	0.056584	0	0	0	0	0	0	0	0.014355	0	0
4.73769	3.33056	2.39232		0.722466	0.042644	0.014355	0.042644	0	0	0	0	0.028569	0.014355	0.014355	0	0.189034	0	0.028569	0	0	0	0	0	0.042644	0	0	0
0.757023	1.41143	1.7866		0	0	0.028569	0	0	0	0.056584	0	0	0	0	0.042644	0	0	0	0	0	0		0	0	0	0.014355	0
4.42223	0.111031	1.83592		0	0.042644	0.111031	0	0.042644	0	0	0.042644	0.214125	0	0	0	0	0	0	0	0	0		0.111031	0	0	0	0
2.20477	1.83996	3.02503		1.51601	0.042644	0.056584	0	0	0	0	0.056584	0.070389	0	0	0.014355	0	0	0.014355	0	0	0		0.042644	0.014355	0.014355	0	0
4.54967	0.263034	0.389567		0.014355	0.014355	0	0	0	0.056584	0	0	0.042644	0.014355	0	0.014355	0.028569	0	0.014355	0	0	0		0	0	0.070389	0	0
4.47054	4.21335	1.74416		0	0.014355	0.847997	0	0	0	0.014355	0	0.042644	0	0	0.084064	0.028569	0	0		0			0	0	0.014355	0	0
4.93876	1.18269	4.04789		0.042644	0.014355	0	0	0.042644	0	0.028569	0	0	0	0	0	0.042644	0	0.014355		0			0	0.042644	0.014355	0	0
2.90497		4.54164		0.226509	0.084064	0.070389	0.028569	0	0	0.070389	0	0.15056	0.014355	0.014355	0	0.042644	0	0		0			0	0.028569	0		0
4.12433		0.056584		0	0.070389	0.028569	0	0	0	0	0	0.042644	0	0.014355	0.014355	0	0	0.014355					0.014355	0	0		0
0.238787		0.084064		0.028569	0	0.124328	0	0.028569	0	0	0	0.042644	0	0.028569	0.070389	0	0	0.028569					0.042644	0.014355	0.014355		0
2.36457		4.69321		0.042644	0.028569	0.028569	0	0	0	0	0.042644	0	0.028569	0	0	0.014355	0.014355	0.042644					0	0.014355	0		0
2.38128		2.41414		0.014355	0	0	0.014355	0.028569	0	0.028569	0	0.014355	0	0	0	0	0.014355	0.014355					0.014355	0	0		0
0.15056		3.66789		0	0.042644	0	0	0	0	0.028569	0.014355	0.028569	0.014355	0	0.014355	0	0.014355	0.028569					0.014355	0	0		0
2.01436		4.27202		3.68594	0.014355	0.042644	0	0.070389	0	0	0	0.014355	0	0.084064	0	0	0	0.028569					0.028569	0	0		0
3.62877		0.137504		3.08236	0.15056	0	0	0.042644	0.042644	0.042644	0.014355	0	0	0		0.042644	0	0					0.042644	0	0		0
2.81352		1.32769		2.43829	0	0	0	0	0	0	0	0	0	0.056584		0.084064	0	0					0	0	0		0
3.5472		0.422233		0.056584	0	0	0	0.014355	0.014355	0	0.070389	0.084064	0	0		0.097611	0.042644	0.014355					0.070389	0	0		0
4.61824		2.67129		3.48671	0	0	0	0	0	0	0.042644	0	0.014355	0		0.042644	0.014355	0.014355					0	0	0.070389		0
1.81557		1.36737		0	0	0	0.014355	0	0.028569	0	0.042644	0.014355	0	0.014355		0.014355	0.014355	0.042644					0.084064	0	0.070389		0
1.36737		2.41954		3.7115		0.042644	0	0	0	0.014355	0	0	0	0.201634		0.014355	0.028569	0.028569					0.014355	0	0.028569		0.028569
4.09339		2.19535		4.35826		0.014355	0	0	0	0.028569	0	0	0	0		0	0.014355	0.014355					0.070389	0	0		0
4.68818		0.250962		3.61235		0	0	0	0	0	0	0	0	0		0.137504	0	0.014355					0	0	0.070389		0
3.19849		0.014355		4.47249		0.028569		0	0	0.014355	0	0	0	0		0.014355	0.097611	0					0	0	0		0.042644
3.29425		1.5008		3.16511		0.028569			0	0.163499	0	0	0.028569	0.137504		0	0.014355	0					0	0	0.014355		0
5.44029		3.17792		2.34483		0			0	0.014355	0	0	0	0.014355		0	0.014355	0						0	0		0
4.73335		0.097611		0.070389		0.028569			0.176323	0	0.042644	0.014355	0	0		0.028569	0.028569	0						0	0.028569		0
3.68032		1.23266		0.263034		0.042644			0	0.028569	0	0	0	0.042644		0.042644	0	0						0	0
4.33914				4.75275		0.014355				0	0	0	0	0		0.014355	0.111031	0							0.014355
4.08916				1.5509		0				0.097611	0	0	0.014355	0.084064		0	0	0.014355							0.014355
1.66903				0		0.070389				0	0	0	0	0		0.014355	0.028569	0							0
3.6241				0.014355		0				0		0		0		0.042644	0	0							0
3.4019				3.89045		0.042644				0.042644		0.056584		0		0.014355	0	0							0.042644
1.92979				1.4489		0.15056				0		0		0.014355		0	0.014355	0							0
0.250962				3.71699		0.014355				0		0		0.042644		0	0.014355	0							0.014355
0.526069				4.12763		0.111031				0		0.097611		0		0.084064	0	0							0
				4.82426		0				0.042644		0.070389		0.014355		0	0	0							0.014355
				5.28577		0				0		0		0		0	0	0.014355							0
				0.042644		0.014355				0		0.070389		0.084064		0.014355	0	0							0.014355
				1.03562		0.056584				0		0		0		0	0.014355	0							0
				2.39232		0.014355				0		0		0.014355		0.042644	0	0							0
				2.81557		0.014355				0		0		0		0.111031	0.028569	0							0
				3.68145		0.028569				0		0.014355		0		0.070389	0.028569	0							0.014355
				1.7137		0						0		0.056584		0	0.014355	0							0
				4.31252		0.028569						0		0.014355		0	0.014355	0							0
				2.86196		0.014355						0		0.056584		0	0.014355	0							0.014355
				2.11437		0.014355						0		0.042644		0	0	0							0.056584
				1.30451		0.056584						0		0.056584		0	0.014355	0							0.056584
				3.29278		0.014355						0		0		0.014355	0								0
				3.14568		0						0		0		0	0.014355								0
				2.42492		0						0		0		0	0								0
				4.54535		0								0		0	0								0
				2.12763		0.014355								0		0	0
				3.34625		0								0		0	0
				0.028569		0.014355								0		0	0
				3.16832		0								0		0	0
				0		0								0		0	0
				4.16671		0								0		0	0
				0.014355		0								0		0	0
				4.29719		0								0		0	0.014355
				3.43962		0								0		0.014355	0
				3.35191		0								0		0	0
				0.014355										0.028569		0	0.042644
				4.37016										0		0	0.014355
				2.28096										0		0	0
				2.49569										0		0	0.056584
				1.9222										0		0.014355	0.028569
				2.14731										0		0	0.042644
				1.53107										0		0	0
				1.8953										0		0	0
				1.0635												0	0.014355
				0												0	0.028569
				1.65535												0	0.014355
				2.26003												0	0.042644
																0.111031	0
																	0
																	0.014355
																	0.042644
																	0.028569
																	0
																	0
																	0.014355
																	0.028569
																	0
																	0
																	0
																	0.097611
																	0
																	0.042644
																	0.014355
																	0.070389
																	0
																	0.014355
																	0.028569
																	0.014355
																	0.014355
																	0
																	0.014355
																	0.014355
																	0
																	0
																	0
																	0
																	0.014355
																	0.014355
																	0.042644
																	0.014355
																	0
																	0.014355
																	0
																	0
																	0.014355
																	0.042644
																	0.014355
																	0
																	0
																	0
																	0.014355
																	0.070389
																	0
																	0.014355
																	0.014355
																	0
																	0
																	0
																	0
																	0
																	0.042644
																	0.028569
																	0.028569
																	0
																	0
																	0
																	0.014355
																	0
																	0.042644
																	0.014355
																	0.084064
																	0.028569
																	0
																	0
																	0
																	0.014355
																	0
																	0
																	0

## Sheet: Figure S2
Figure S2A									Figure S2B					Figure S2C				Figure S2D
t(8;21) （n=40)	t(15;17) (n=37)	inv(16)/t(16;16) (n=28)	t(11q23)/MLL (n=38)	normal karyotype (n=351)	complex aberrant karyotype (n=48)	Non-leukemia (n=73)			FLT3-WT	FLT3-D835Y	FLT3-ITD			NPM1-WT	NPM1-MU			GSE6891												GSE37642									GSE1159
0.382018	0.36388	0.505941	0.459805	0.415108	0.419884	0.401588			78.4	84.4	44.2			44.2	102.6			m0 (n=16)	m1 (n=95)	m2 (n=105)	m3 (n=24)	m4 (n=84)	m5 (n=104)	m6 (n=7)	score- raeb (n=4)	score- raeb-t (n=13)	unknown (n=8)			m0 (n=8)	m1 (n=29)	m2 (n=47)	m3 (n=5)	m4 (n=17)	m5 (n=19)	m6 (n=8)	NA (n=4)		m0 (n=6)	m1 (n=63)	m2 (n=66)	m3 (n=19)	m4 (n=53)	m5 (n=64)	m6 (n=3)	nd (n=19)
0.394527	0.307638	0.511512	0.479074	0.544033	0.456681	0.45051			89.2	44.4	102.6			47.2	16.1			7.22882	8.8614	8.32912	7.98641	8.837	9.28494	8.66534	8.6886	9.38802	8.76354			10.3672	10.5208	9.81218	7.43296	8.91827	9.58421	5.80993	7.0045		7.39489	8.66676	6.76553	5.80478	6.36282	7.01458	6.41447	7.27053
0.303991	0.460378	0.453334	0.46585	0.552852	0.386265	0.390661			53.7	76.7	47.2			96	54.1			8.90147	8.24698	7.54612	5.72247	8.89512	8.72792	9.80912	8.75589	10.1159	8.43629			8.824	11.3594	10.761	8.82177	9.83099	9.92184	9.91364	9.54303		6.89966	7.91946	6.24413	6.58346	7.60511	6.89239	8.14771	7.81698
0.396569	0.574284	0.558007	0.497961	0.440437	0.399098	0.406694			62.6	13.7	96			23.3	24.3			8.11582	9.8149	7.10119	8.0207	9.25053	9.08268	7.83226	9.10695	8.41278	8.23601			9.08746	9.15659	8.70113	6.26115	9.4477	9.69418	8.20114	10.0183		8.73708	7.57743	7.6125	7.15482	7.49105	7.29002	6.60881	8.07575
0.401791	0.30297	0.548475	0.464825	0.583999	0.445831	0.392794			44.8	39.5	16.1			20.4	532.6			9.28147	9.26515	7.43129	5.87529	9.51767	8.8189	7.91767	9.48301	8.03232	6.43296			10.1325	7.79636	8.44791	6.51885	8.63844	10.2376	8.77116	8.32328		8.44128	8.32238	8.13955	7.04439	6.9331	7.8802		6.78005
0.377207	0.256932	0.439574	0.5286	0.474922	0.476129	0.341559			51.7	109.6	23.3			271.5	50.1			9.63318	9.70994	7.98299	6.47249	9.31152	8.41447	8.67172		9.01458	9.5611			8.3672	10.3511	9.64115	7.62498	9.38111	8.49825	8.45779			8.50263	7.21237	8.0917	5.64961	7.55842	6.91528		7.94134
0.370185	0.323804	0.450493	0.555403	0.407668	0.456287	0.382334			40.2	23.8	54.1			239.4	65.8			9.34207	8.35315	9.11166	8.9655	8.46801	9.28771	8.72485		8.55305	9.14236			8.07521	9.88539	8.93133		8.52865	8.16088	8.30652			6.75889	6.78005	7.84612	6.43962	7.06609	7.6388		6.84298
0.392483	0.283238	0.483173	0.506308	0.457059	0.328905	0.469948			47.7	356.2	24.3			71.4	101.6			8.05691	8.32733	8.73775	9.08746	9.14746	7.98869	8.9542		9.15583	8.29921			9.1629	10.2113	9.63336		9.31673	9.09302	8.75087				6.52513	6.96578	6.02459	7.78005	6.88387		8.36894
0.365812	0.371734	0.507902	0.498376	0.433995	0.447211	0.411577			42.6	30.3	20.4			21.5	97.5			8.27146	8.1416	9.63825	7.61029	9.30766	8.10276			10.1987	6.77742			8.22689	9.0045	9.09698		9.33985	9.12774					7.13955	6.35755	7.06286	7.5932	8.39446		8.85643
0.290039	0.462418	0.512928	0.460483	0.437305	0.433165	0.400326			85.1	33.2	271.5			102.8	37.2			8.43087	8.24793	9.95884	6.10852	7.91229	10.0801			8.95652					9.24031	9.41363		9.49005	9.89361					8.18537	8.39232	6.17991	7.52826	7.10119		7.79507
0.417837	0.4049	0.554984	0.536816	0.510952	0.441875	0.458282			21.6	76.4	239.4			13.5	591.3			9.15836	10.0913	8.27193	7.507	8.97039	9.59805			8.63445					11.1169	9.74483		9.39339	8.68264					7.97785	8.20653	6.01123	7.6703	7.13853		7.63081
0.363199	0.380357	0.496954	0.569419	0.470055	0.474758	0.36434			44.2		71.4			17.1	448.3			8.40599	9.18611	7.94603	4.853	9.4816	9.01876			8.03122					11.0316	7.82018		8.25077	8.68545					8.46107	7.03782	6.90087	7.28263	7.32553		8.12928
0.459823	0.361176	0.519115	0.522383	0.621011	0.426708	0.455259			30.5		21.5			73.7	47.7			10.4572	10.0666	8.31786	6.74819	8.70044	8.75856			8.43296					9.40535	8.8645		9.91707	9.01876					8.17193	6.62059	7.18289	7.46842	7.03452		6.74551
0.40634	0.367648	0.471008	0.564757	0.429282	0.350949	0.395397			15.1		102.8			15.7	153.7			8.93811	10.1699	8.39618	7.26679	9.08241	8.99379			8.72588					7.56605	9.30674		8.99095	8.90117					7.23841	6.42291	7.42122	7.78594	6.8189		7.38802
0.40427	0.374124	0.415637	0.587371	0.518347	0.442548	0.365944			102.6		532.6			39.2	93.3			8.11582	9.33271	8.06609	8.47371	9.69209	9.94953								9.36479	10.8475		7.58346	8.12412					7.57818	7.77545	5.57289	7.35931	7.52591		7.48784
0.336033	0.383575	0.444144	0.429424	0.440976	0.404153	0.405062			66.9		13.5			24	123.8			8.47573	9.00084	9.49125	5.9472	8.87406	8.51491								10.2911	8.14262		9.09434	8.25927					8.08481	7.41024	6.47411	7.90448	6.732		7.46761
0.415909	0.437305	0.538768	0.536222	0.575623	0.357613	0.400167			47.2		17.1			10.1	316.5			7.5345	9.0348	7.40429	7.79051	8.81698	9.06259								10.3413	8.82845		9.70425	9.13545					6.51728	7.56453	6.86171	7.11582	7.50144		6.8936
0.410145	0.428935	0.472777	0.463119	0.424946	0.386293	0.39278			31.9		50.1			24.9	103.5				7.76885	8.39789	9.55689	9.29577	8.55612								10.1537	9.12593		8.41151	9.31877					7.42375	6.50303	8.15127	7.32643	7.28077		7.71287
0.216007	0.383423	0.474212	0.485226	0.467429	0.405443	0.386251			175.2		73.7			64.4	395.4				9.1179	7.92896	7.8505	8.42459	9.70373								9.31967	9.10171			8.77643					8.16541	7.09803	6.36632	7.03562	6.69488		7.1416
0.387171	0.362493	0.519372	0.451673	0.422899	0.46975	0.445053			74		65.8			149.5	147				10.5555	9.33896	7.32912	8.7269	9.32148								9.52337	7.92303			7.12412					8.25597	6.97499	8.52278	7.10434	7.94017		7.15987
0.330688	0.330748	0.462471	0.464596	0.407697	0.445384	0.342664			43		15.7			37.7	86.4				9.40259	8.45574	6.96347	7.26491	8.78463								11.0137	10.5737								7.06717	6.81378		7.99944	7.6532
0.42724	0.324886	0.436837	0.465125	0.450325	0.455704	0.422004			32.3		101.6			105.3	358.4				8.19574	9.71596	7.23649	8.96145	9.31877								9.71201	9.47513								6.82146	7.20359		7.65033	6.39575
0.385876	0.215471	0.467642	0.49727	0.463189	0.443682	0.469858			153.7		39.2			67.3	97.6				8.97241	9.18339	7.50938	8.81794	8.33539								7.62425	10.0329								6.04221	6.46107		7.39575	6.26115
0.388442	0.288588	0.389761	0.432544	0.299181	0.452265	0.412235			98.3		24			347.8	90				10.5053	7.91528	8.14568	8.20212	8.74483								9.28956	9.43879								8.03727	7.78725		7.81762	6.45121
0.401704	0.435229	0.462244	0.506206	0.542999	0.400312	0.428448			61		10.1			1994	260.5				9.36741	7.51175	6.92955	9.23218	8.64386								10.395	9.50243								7.27612	6.75756		6.86295	7.78855
0.365444	0.304286	0.446745	0.52723	0.454901	0.422714	0.358827			96		24.9			76.4	82.6				9.22279	7.01346		9.01625	7.73539								9.56148	9.05148								8.58082	7.32103		5.8125	7.72928
0.266705	0.327525	0.443221	0.419241	0.491358	0.393092	0.422436			16.1		97.5			78.4	113.1				10.2788	9.49045		9.21723	10.1038								8.38716	9.2293								7.17293	8.30012		6.8125	8.13955
0.365523	0.408334	0.419838	0.428652	0.491222	0.40662	0.440437			23.3		64.4			89.2	252.3				8.85549	9.803		6.72247	9.29738								9.95884	10.2508								7.85798	7.63009		7.4271	8.06716
0.418691	0.418462		0.349973	0.481117	0.359669	0.432321			54.1		149.5			53.7	30.7				6.95536	8.75956		8.67243	7.61839								10.9427	10.1546								7.49265	7.0864		8.27146	7.96463
0.368403	0.414489		0.360136	0.475032	0.44003	0.378009			24.3		37.7			62.6	24.6				8.65607	9.53877		9.03232	7.7662								9.2131	10.7628								8.04603	7.64674		7.91707	7.72588
0.416227	0.338043		0.518688	0.449955	0.270615	0.225984			138.6		105.3			44.8	84.2				8.76089	9.19525		8.63844	8.15127									8.5267								7.93546	5.96116		8.04985	7.72178
0.329254	0.37824		0.373774	0.581779	0.461005	0.331679			46.8		67.3			51.7	483.4				7.3733	8.85237		8.80381	9.24413									7.88387								6.59544	8.36238		7.75221	7.16189
0.438276	0.391776		0.511055	0.613869	0.44047	0.467429			20.4		37.2			40.2	70.2				9.72911	8.00338		9.18438	9.41447									8.06124								7.35315	8.6994		6.6453	7.36194
0.35998	0.328329		0.56404	0.503975	0.463154	0.402533			47		591.3			42.6	53.1				8.66462	9.67913		10.2452	8.82591									8.91199								7.40259	6.88387		6.88142	7.19377
0.402096	0.384557		0.445317	0.414489	0.406487	0.410264			92		347.8			85.1	116.7				8.22641	8.77017		9.42543	8.68018									7.92125								7.39661	7.92005		7.42375	7.70736
0.370119	0.278002		0.644941	0.484188	0.57514	0.313212			91.6		1994			21.6	358				7.89057	9.85549		9.08428	7.7866									8.68054								6.89724	7.54458		7.43379	7.1416
0.337392	0.345494		0.626938	0.482723	0.362729	0.396354			383.7		448.3			30.5	260.6				9.78349	6.94134		8.90719	9.78562									9.83004								7.73064	7.17393		7.14568	8.54071
0.402024			0.481191	0.356428	0.416728	0.397616			61.5		76.4			15.1	56.9				9.20823	8.2114		9.09381	8.84423									7.8189								8.63008	7.90026		8.55305	8.00056
0.393617				0.489625	0.445815	0.42016			232.5					66.9	84.4				9.20065	8.59582		8.43045	9.02542									8.70044								8.09329	8.23554		7.28817	8.42164
0.422112				0.638884	0.486438	0.400891			271.5					31.9	76.7				8.19081	6.73064		8.60288	9.30743									9.0561								8.4582	6.39232		7.53372	7.40088
				0.504804	0.467856	0.377384			49.1					175.2	13.7				7.82782	9.1179		8.84455	9.42668									7.6844								7.96232	7.26679		7.6872	7.80155
				0.401936	0.472669	0.40512			139.8					74	39.5				9.20384	9.97556		9.29554	8.78431									7.61765								7.06609	6.92718		5.81762	8.25644
				0.533227	0.394342	0.416652			93.3					43	356.2				8.24698	9.00563		9.10119	9.38673									8.62169								7.824	6.99095		8.08587	7.49105
				0.537733	0.516331	0.380275			123.8					32.3					8.81089	8.98071		7.42206	8.80284									7.26491								7.99435	6.44294		8.14619	7.8679
				0.363736	0.436644	0.393163			436.2					98.3					9.28031	7.77413		8.97183	8.8009									9.45861								8.12101	6.59694		7.63227	7.83983
				0.509155	0.419486	0.423008			239.4					61					10.0974	8.83542		8.73606	8.22978									9.49645								6.69488	7.97613		8.17742	8.52003
				0.441859	0.371333	0.41653			96.5					138.6					9.95783	7.6014		9.34163	8.80122									9.68738								7.70183	7.66249		7.40939	7.69766
				0.580925	0.417153	0.396712			71.4					46.8					7.6359	6.90929		8.10539	9.65177									8.49945								7.80736	8.72349		7.20653	7.34074
				0.604594		0.336449			316.5					47					8.93634	9.16967		8.86357	8.66356																	8.39189	7.82018		7.98299	8.10591
				0.356505		0.414896			145.4					92					9.2529	8.47371		9.13366	9.19795																	9.52572	8.02237		7.19967	7.35667
				0.406826		0.420973			443.2					91.6					9.58609	8.20212		8.61545	8.79896																	8.97613	7.45039		7.44956	7.55305
				0.430466		0.405458			21.5					383.7					9.26303	9.32012		9.02181	8.65033																	8.90779	7.27053		8.46066	7.01346
				0.478815		0.442843			102.8					61.5					8.80639	8.59544		7.08002	9.39618																	6.62205	7.85237		8.11998	8.12928
				0.534289		0.398493			146.2					232.5					9.28355	9.27496		9.45018	9.27403																	7.71012	7.71836		7.99774	7.24793
				0.582304		0.396183			30.1					49.1					10.7329	9.35711		9.2053	8.92452																	6.91049	6.87529			8.93811
				0.505413		0.407964			38.6					139.8					10.3447	9.50064		9.57781	10.455																	8.27286	7.33181			7.7286
				0.453028		0.447844			103.5					436.2					9.3921	9.48462		9.15076	8.63699																	7.633	7.28263			8.6279
				0.438195		0.419639			395.4					96.5					8.75555	8.80832		9.00591	8.69244																	8.41193	6.64097			7.51491
				0.45083		0.388751			147					145.4					10.1712	8.84267		9.06878	8.71149																	7.90629	8.32823			7.99605
				0.45056		0.403949			50					443.2					8.29508	8.9387		9.0232	9.1153																	6.36982	7.50779			9.31084
				0.449166		0.380111			256.5					146.2					8.53333	8.06878		9.7418	10.3196																	7.32283	7.77083			6.99549
				0.426255		0.344519			86.4					30.1					9.96867	9.53411		8.60696	8.7492																	8.39017	7.03012			7.44294
				0.519479		0.358801			38.9					38.6					10.5609	8.34563		9.66356	9.51924																	7.2555	8.93103			7.82082
				0.362885		0.36158			371.9					50					9.36194	7.20457		8.56491	9.21553																	7.25927	7.99322			7.92184
				0.475781		0.392681			43.9					256.5					9.7199	9.3031		8.80381	8.79181																		6.86542			7.91588
				0.508928		0.41767			531.9					38.9					8.89966	8.2427		8.82273	8.90989																		7.1467
				0.441548		0.368191			388.3					371.9					8.17193	6.84298		9.81458	7.96636																		7.75221
				0.528378		0.387548			358.4					43.9					7.66035	8.91498		7.35579	8.66427
				0.565631		0.275324			42.2					531.9					9.74147	9.50084		8.26163	8.64818
				0.441482		0.363173			532.6					388.3					9.6779	9.30606		8.75288	8.76553
				0.472868		0.360175			97.6					42.2					9.64313	7.98014		9.82972	8.31061
				0.386293		0.442252			63.7					63.7					9.58515	9.04439		9.12774	8.08375
				0.551902		0.418142			110.7					110.7					9.50561	8.98925		9.70977	9.79571
				0.47247					90					27.5					9.68825	7.13134		8.90509	8.46025
				0.459303					13.5					43.9					9.38866	9.31084		8.48784	8.52709
				0.554321					17.1					162.1					7.76818	10.4591		8.61508	8.45409
				0.445781					27.5					355.7					9.18636	10.7157		7.97269	9.1114
				0.497585					260.5					76					7.06931	9.79312		9.74214	9.09513
				0.456922					50.1					60					8.75489	9.29646		8.68685	8.98812
				0.512865					43.9					222.8					8.66818	9.57762		9.33383	8.97556
				0.597391					162.1					298.8					7.18487	8.72554		9.07869	8.80703
				0.401254					355.7					66.8					8.79344	9.0642		8.84204	9.16189
				0.49901					82.6					111					8.92095	8.75489		9.04412	8.53294
				0.413435					76					77.6					8.58571	7.75889		9.3996	8.37461
				0.516077					60					22.7					8.60028	9.19155		9.18339	9.21213
				0.458749					222.8					142.3					9.70027	9.4475			9.77808
				0.636752					298.8					107.4					8.7187	7.92659			9.33472
				0.478095					66.8					195.5					8.5411	9.79588			9.03947
				0.40537					111					17.8					8.87866	9.42206			9.53993
				0.649038					73.7					43.3					10.1929	7.31016			8.92154
				0.411398					77.6					51.9					8.95187	7.35226			8.38802
				0.471801					113.1					119.4					9.46944	9.86836			8.837
				0.47081					22.7					115.4					8.93044	6.94252			8.88753
				0.508784					65.8					18					8.69035	8.78888			8.94339
				0.502685					142.3					56.9					8.17842	8.39361			9.16088
				0.43933					107.4					141.5					8.92273	9.42417			9.02348
				0.403408					252.3					48						10.0526			9.39853
				0.49464					15.7					144.4						8.92273			8.9387
				0.407579					30.7					262.1						9.23554			9.37699
				0.444788					101.6					82.6						10.3021			9.63572
				0.469141					24.6					129.7						8.4132			9.19131
				0.40786					195.5					173.3						10.0664			9.29485
				0.447361					17.8					35.4						8.48261			7.74214
				0.42638					84.2					57.8						8.69523			8.28494
				0.594711					43.3					179.5						9.27426			9.09909
				0.451116					51.9					571.6						8.52082
				0.440992					119.4					202.8
				0.38283					39.2					93.1
				0.478557					115.4					109.9
				0.432624					18					17.4
				0.435469					56.9					34.6
				0.402475					24					104
				0.379687					141.5					114.9
				0.479611					48					231
				0.580458					144.4					39
				0.521347					10.1					20.2
				0.496226					262.1					186.7
				0.391592					82.6					116
				0.45473					483.4					175.5
				0.390506					24.9					643.5
				0.413691					129.7					38.8
				0.538192					70.2					91.2
				0.372069					173.3					155.9
				0.476367					35.4					68.2
				0.488151					57.8					140.1
				0.452384					179.5					99.1
				0.501241					571.6					147.8
				0.520207					97.5					35.3
				0.467269					202.8					101.1
				0.523185					93.1					38.2
				0.377058					109.9					101.7
				0.449099					64.4					140.6
				0.45083					17.4					117.2
				0.42944					34.6					432.6
				0.402664					104					143.9
				0.491609					149.5					143.8
				0.362115					114.9					92.2
				0.392964					231					153
				0.45444					39					74.4
				0.354452					37.7					2583.2
				0.546803					105.3					44.4
				0.425195					67.3					109.6
				0.413646					20.2					23.8
				0.507881					186.7					30.3
				0.4884					116					33.2
				0.474248					53.1
				0.453164					175.5
				0.378799					116.7
				0.517709					643.5
				0.506593					37.2
				0.331897					38.8
				0.439314					91.2
				0.458179					591.3
				0.561118					358
				0.470666					347.8
				0.407742					155.9
				0.405385					68.2
				0.53588					140.1
				0.464015					99.1
				0.395154					147.8
				0.444953					35.3
				0.482555					101.1
				0.443633					1994
				0.396927					38.2
				0.409832					260.6
				0.480781					448.3
				0.463137					101.7
				0.521347					140.6
				0.452841					56.9
				0.374838					117.2
				0.476862					432.6
				0.560362					143.9
				0.458974					143.8
				0.440193					92.2
				0.47423					153
				0.482218					74.4
				0.421696					2583.2
				0.527627
				0.503914
				0.430861
				0.460204
				0.478723
				0.376434
				0.569943
				0.507513
				0.489894
				0.507022
				0.437838
				0.49603
				0.393901
				0.448412
				0.562029
				0.515845
				0.447644
				0.448613
				0.546089
				0.510393
				0.637039
				0.474248
				0.516987
				0.474394
				0.480075
				0.469159
				0.552292
				0.511491
				0.415607
				0.502565
				0.462558
				0.522881
				0.474722
				0.577431
				0.483248
				0.472198
				0.404183
				0.468837
				0.461161
				0.492208
				0.488763
				0.518646
				0.45415
				0.534425
				0.476092
				0.415773
				0.421234
				0.539877
				0.564603
				0.404959
				0.414896
				0.365338
				0.451876
				0.470738
				0.42105
				0.436579
				0.366208
				0.447244
				0.613421
				0.38471
				0.427036
				0.402504
				0.439965
				0.477156
				0.504298
				0.511117
				0.442597
				0.514246
				0.512094
				0.512052
				0.438892
				0.419149
				0.505332
				0.42165
				0.481303
				0.422899
				0.562613
				0.406812
				0.519907
				0.403978
				0.586579
				0.524424
				0.419945
				0.592005
				0.408408
				0.583136
				0.462121
				0.493276
				0.546303
				0.498693
				0.558931
				0.382417
				0.461318
				0.449434
				0.463716
				0.493723
				0.424154
				0.464349
				0.413105
				0.482892
				0.36948
				0.557459
				0.287064
				0.494483
				0.463681
				0.494757
				0.425662
				0.455259
				0.625983
				0.393362
				0.544669
				0.431622
				0.643297
				0.448513
				0.501962
				0.437774
				0.47117
				0.353826
				0.5504
				0.445831
				0.430909
				0.484339
				0.656515
				0.529754
				0.452012
				0.423379
				0.606225
				0.38177
				0.431543
				0.428495
				0.550207
				0.418371
				0.39131
				0.508887
				0.553267
				0.455892
				0.379933
				0.416743
				0.410368
				0.450072
				0.45849
				0.500762
				0.462366
				0.488056
				0.37718
				0.47828
				0.446745
				0.43083
				0.315547
				0.509196
				0.416637
				0.431781
				0.541317
				0.530289
				0.51147
				0.617067
				0.472018
				0.461894
				0.569655
				0.45142
				0.454696
				0.451133
				0.453011
				0.412086
				0.447511
				0.424822
				0.433756
				0.455362
				0.53661
				0.490548
				0.443435
				0.34341
				0.401762
				0.463945

## Sheet: Figure 2
Figure 2B-Relative cell growth
HEL
DAY	shCtrl				shCD84-1				shCD84-2
0	0.993081	1.00692	0.954745	1.04526	0.994653	1.00535	0.967096	1.0329	1.02245	0.977545	1.03247	0.96756
2	6.01236	7.13346	6.22764	6.22868	3.69167	3.26389	2.68174	2.56175	0.441072	0.473531	1.0235	1.03236
4	11.6801	13.1453	13.8217	12.3248	5.81691	5.70787	7.01813	6.76217	0.543204	0.59115	1.88071	1.25649
THP1
DAY	shCtrl				shCD84-1				shCD84-2
0	1.08109	0.918905	1.06282	0.937183	1.02983	0.970171	0.999412	1.00059	0.995932	1.00407	0.999412	1.00059
2	2.36238	2.32701	2.86581	3.04745	1.05807	1.21093	1.18874	1.20151	0.205436	0.216069	0.513853	0.592376
4	4.68006	4.56331	5.15325	5.15001	1.23741	1.17391	1.74839	1.2354	0.213646	0.262145	0.79131	0.744794
Figure 2C-Annexin V ratio
	shCtrl		shCD84
#8	17	16.14	28.02	28.5
#3	10.34	10.41	29.1	26.47
#1	12.84	11.45	32.5	31.4
Figure 2E-Colony number
	shCtrl			shCD84
#8	63	69	75	16	18	7
#3	63	92	110	16	29	37
#1	57	48	39	8	2	7
Figure 2G-survival information
		shCtrl	shCD84
22-Jan-2021	1-Mar-2021	1	0
22-Jan-2021	1-Mar-2021	1	0
22-Jan-2021	1-Mar-2021	1	0
22-Jan-2021	4-Mar-2021	1	0
22-Jan-2021	9-Mar-2021	1	0
22-Jan-2021	10-Mar-2021	0	1
22-Jan-2021	11-Mar-2021	0	1
22-Jan-2021	16-Mar-2021	0	1
22-Jan-2021	16-Mar-2021	0	1			1 = Dead
22-Jan-2021	19-Mar-2021	0	1			0 = Alive
Figure 2I-survival information
Starting Date	Ending Date	shCtrl + Mock	shCtrl + CD84OE	shCD84 + CD84OE
7-Mar-2024	13-Apr-2024	1
7-Mar-2024	13-Apr-2024	1
7-Mar-2024	14-Apr-2024	1
7-Mar-2024	14-Apr-2024	1
7-Mar-2024	12-Apr-2024		1
7-Mar-2024	9-Apr-2024		1
7-Mar-2024	8-Apr-2024		1
7-Mar-2024	8-Apr-2024		1
7-Mar-2024	19-Apr-2024			0
7-Mar-2024	19-Apr-2024			0		1 = Dead
7-Mar-2024	19-Apr-2024			0		0 = Alive
7-Mar-2024	19-Apr-2024			0
Figure 2J-MFI
Mock+shCtrl	CD84OE +shCD84
619	800
560	686
620	766
	640

## Sheet: Figure 3
Figure 3C-CD45+ CD33+ %
shCtrl	shCD84
64.3	1.76
39	2.39
28.6	2.13
39.2	2.62
85	2.62
Figure 3D-CD45+ CD33+ %
shCtrl	shCD84
13.43	0.9
8.46	0.89
3.07	0.68
1.99	0.49
17	1.25
Figure 3E-CD45+ CD33+ %
shCtrl	shCD84
25.8	0.44
13.3	0.059
2.04	0.14
22.7	0.16
1.46	0.39
Figure 3G-survival
Starting Date	Ending Date	shCtrl	shCD84
20-Aug-2024	2-Oct-2024	1
20-Aug-2024	25-Sep-2024	1
20-Aug-2024	2-Oct-2024	1
20-Aug-2024	3-Oct-2024	1
20-Aug-2024	11-Oct-2024		1
20-Aug-2024	9-Oct-2024		1
20-Aug-2024	11-Oct-2024		1
20-Aug-2024	9-Oct-2024		1
Figure 3I-Annexin V ratio
MOCK			CD84
49.04	50.53	53.23	18.78	18.65	19.26

## Sheet: Figure S3
Figure S3B- Annexin V ratio
	shCtrl			shCD84-1			shCD84-2
HEL	8.4	7.59	6.59	24.35	24.2	25.23	33.3	34	35
	shCtrl			shCD84-1			shCD84-2
THP1	9.13	9.88	9.59	17.58	19.07	18.25	46.3	45.5	47
Figure S3C-colony number
	shCtrl		shCD84
	52	53	52	56
Figure S3J-spleen weight
shCtrl	shCD84
0.076	0.029
0.05	0.033
0.043	0.031
0.04	0.033
0.11	0.033
Figure S3L-mRNA relative expression
fold change of shCtrl vs shCD84 in PDX (mRNA)
shCtrl			shCD84
1	1.04679	1.56217	0.592661	0.749535	0.487511

## Sheet: Figure 4
Figure 4B-% Murine CD84
	WT cKit	MLL AF9 cKit
	7	39
	7	37
	8	29
Figure 4C-relative cell growth (fold change)
	shCtrl				shCD84-1				shCD84-2
0	0.959212	1.04079	1.16126	0.838741	1.08065	0.919349	0.82968	1.17032	1.1323	0.867698	0.948336	1.05166
1	7.14761	6.74505	5.40728	6.34936	3.68608	3.66483	4.17236	4.44207	3.43949	5.39811	3.66759	3.55537
2	27.8143	26.6559	26.42	24.6366	11.2242	15.3973	16.7537	14.898	14.5929	17.4971	11.0471	16.1582
3	89.521	87.9207	79.1583	80.456	42.4257	45.7805	52.7659	53.0594	45.2381	54.6776	43.4986	54.851
Figure 4E-colony number
shCtrl			shCD84-1			shCD84-2
135	142	156	56	53	65	18	25	25
Figure 4G- mouse CD45 positive ratio in bone marrow
shCtrl	shCD84
94.3	83.9
94.7	82.9
97.1	70.8
96.2	81.6
97.3	62.9
Figure 4H- mouse CD45 positive ratio in spleen
shCtrl	shCD84
89.3	83.2
84.8	58.7
90.6	53.4
85.2	69.3
89.9	32.5
Figure 4L- mouse CD45 positive ratio in pb
shCtrl	shCD84
87.9	30.2
71.9	21.2
90.9	23.1
90.5	22.1
89.8	34.4
	18.1
Figure 4M-survival
	Starting Date	Ending Date	shCtrl	shCD84
shCtrl M1	18-Apr-2023	27-May-2023	1
shCtrl M2	18-Apr-2023	5-Jun-2023	1
shCtrl M3	18-Apr-2023	3-Jun-2023	1
shCtrl M4	18-Apr-2023	5-Jun-2023	1
shCtrl M5	18-Apr-2023	5-Jun-2023	1
shCD84 M6	18-Apr-2023	27-Jun-2023		1
shCD84 M7	18-Apr-2023	14-Jun-2023		1
shCD84 M8	18-Apr-2023	26-Jun-2023		1
shCD84 M9	18-Apr-2023	27-Jun-2023		1
shCD84 M10	18-Apr-2023	20-Jun-2023		1
shCD84 M11	18-Apr-2023	14-Jun-2023		1

## Sheet: Figure 5
Figure 5A
Murine CD84 MFI
WT			INV16
53.9	85.3	64.1	123	266	186
Figure 5B-Relative cell growth (fold change)
DAY	shCtrl				shCD84-1				shCD84-2
0	1.05952	0.940476	0.983805	1.01619	0.986035	1.01397	1.02487	0.975126	1.00137	0.99863	0.956996	1.043
1	1.1787	1.39092	1.50494	1.43791	0.998147	1.03656	0.784413	0.902244	1.11172	0.876086	0.845354	0.712887
2	2.33254	2.5303	3.4493	3.18807	2.01324	1.9982	0.894018	0.785743	1.44581	1.26886	0.591168	0.51717
3	4.58403	4.69351	6.2946	5.66668		2.7387	1.04975	1.17006	1.91595	1.99497	0.912544	0.7816
Figure 5C-Annexin V ratio
shCtrl				shCD84-1				shCD84-2
4	5	10.4	10	21	21.8	17	16.5	28.6	27.4	21.4	22.3
Figure 5E- mouse CD45.2 ratio in bone marrow
shCtrl	shCD84
41.6	13.2
31.4	13.7
40.1	18.3
48.2	11.2
33.8	11.9
Figure 5G-colony number
shCtrl	shCD84 1+2
3	0
7	0
3	0
1	0
1	0
6	0
18	3

## Sheet: Figure S4
Figure S4B-colony number
	MLL AF9 ckit	WT cKit
	76	45
	88	41
	110	52
Figure S4C-realtive CD84 expression
shCtrl					shCD84-1					shCD84-2
0.956338	1.04608	0.990668	0.97809	1.03106	0.459484	0.520822	0.526956	0.659978	0.732814	0.177415	0.186231	0.187947	0.294863	0.291977
Figure S4D-% Murine CD84 in MLL-AF9 cKit
shCtrl			shCD84 # 1			shCD84 # 2
26.2	24.5	31.1	10.6	14.1	11.3	0.66	0.6	1.86
Figure S4F-Annexin V ratio
shCtrl			shCD84-1			shCD84-2
3.46	3.54	2.65	15.9	21.7	43.7	16.9	18.4	17.3
Figure S4G- mouse CD34 ratio in PB
shCtrl	shCD84
67.8	44.9
71.6	44.2
85.9	65.9
76.7	57.3
83.3	67.1
86.9	15.9
Figure S4H- spleen weight
shCtrl	shCD84
0.35	0.32
0.31	0.22
0.41	0.23
0.34	0.12
0.46	0.28
Figure S4I-mRNA foldchange murine CD84
shCtrl			shCD84 1+2
1.13986	1	0.605774	0.013488	0.017404	0.03794
Figure S4K-Colony Number
shCtrl			shCD84 1+ 2
99	95	77	7	8	7
Figure S4L-Relative CD84 expression
shCtrl			shCD84-1			shCD84-2
0.952646	1.04957	0.999934	0.62816	0.682546	0.476047	0.351755	0.358575	0.28748
Figure S4M- mouse CD45.2 in PB
shCtrl	shCD84
6.65	4.41
6.1	5.53
6.34	4.65
7.25	5.05
6.2	6.42
Figure S4N-mouse CD45.2 in spleen
shCtrl	shCD84
10.1	4.1
10.7	6.88
11.2	3.24
10.3	3.55
20.2	2.99
Figure S4O-spleen weight
shCtrl	shCD84
0.147	0.115
0.134	0.055
0.104	0.07
0.105	0.085
0.132	0.075
Figure S4P-CD84 murine mRNA
shCtrl			shCD84 1 and 2
1	0.678086	1.22264	0.314036	0.190433	0.347137

## Sheet: Figure 6
Figure 6F-THP1
OCR
Time (minutes)	shCtrl			shCD84
1.30988	282.412	272.84	288.616	133.626	97.11	117.108
7.81769	261.024	266.621	273.231	121.241	100.289	108.534
14.3174	257.362	257.307	278.423	118.577	99.2898	103.303
20.9274	752.259	673.398	763.941	150.695	165.652	165.656
27.4222	611.26	594.14	633.03	143.512	161.743	147.634
33.9285	583.096	542.319	594.287	138.045	156.607	139.785
40.4355	548.853	521.807	547.746	136.12	155.502	136.31
46.942	461.346	515.522	534.888	133.795	154.803	135.273
ECAR
Time (minutes)	shCtrl			shCD84
1.30988	90.6394	102.679	94.3883	95.3549	94.3896	98.7059
7.81769	82.5776	89.19	87.0579	86.2035	83.5485	90.7756
14.3174	83.8175	94.3611	86.2642	88.1562	83.0916	88.1659
20.9274	187.972	210.069	201.014	122.761	120.935	122.867
27.4222	146.038	174.588	151.015	119.308	115.815	122.102
33.9285	132.104	156.097	140.471	117.534	114.606	121.612
40.4355	126.64	159.329	137.349	116.991	114.69	121.638
46.942	129.162	158.395	134.949	116.805	113.885	120.547
Figure 6G-FAO amount
shCtrl			shCD84
0.973415	0.992276	1.03431	0.559907	0.663733	0.623855
Figure 6H
AML #4									AML #40									AML #3
OCR									OCR									OCR
Time (minutes)	shCD84			shCtrl					Time (minutes)	shCD84			shCtrl					Time (minutes)	shCD84			shCtrl
1.30624	44.4266	58.9917	50.6654	90.7211	83.2457	66.8197			1.30624	46.6133	47.8334	52.6484	96.4462	104.643	87.3408			1.30624	122.59	121.256	97.5096	137.483	163.033	161.552
7.77609	41.897	53.5667	45.7973	80.2717	75.9641	63.6051			7.77609	43.3345	45.0475	49.2692	87.967	96.2101	82.089			7.77609	117.508	116.345	91.464	138.097	160.385	159.527
14.2449	41.3014	50.0776	43.9996	76.1436	73.2385	59.9706			14.2449	41.3611	43.9044	47.7264	84.2566	93.752	79.671			14.2449	116.773	115.478	88.2441	139.424	160.316	159.695
20.8058	20.7084	21.2539	20.4675	34.0702	32.4411	26.3841			20.8058	22.7553	21.4082	24.0758	39.4806	32.0931	31.2693			20.8058	48.5134	42.8374	35.6084	52.543	57.1405	49.657
27.28	23.1358	24.7703	24.6906	39.3643	39.448	34.2653			27.28	25.7083	25.118	27.8208	47.3703	39.2137	37.7566			27.28	51.8107	48.6178	38.8349	54.9978	61.1524	55.6615
33.7572	25.4934	28.6056	28.068	44.6219	48.8924	37.9983			33.7572	29.1542	27.0501	29.4963	53.6116	46.0458	44.1896			33.7572	56.1055	53.5062	42.2521	61.0827	67.5658	62.3549
40.3084	60.7805	70.6389	72.2023	117.573	125.586	107.065			40.3084	60.1796	59.413	58.3662	162.336	166.557	138.988			40.3084	198.118	234.182	158.885	318.032	340.397	360.466
46.7801	40.603	44.8448	44.1146	74.1484	78.1891	62.8519			46.7801	33.1249	38.3178	36.8194	88.751	104.874	86.0403			46.7801	116.557	132.225	94.7818	270.039	268.923	271.335
53.2406	34.8169	37.7368	37.8003	63.9603	66.1116	53.1838			53.2406	27.7842	33.1942	32.5645	69.6417	88.1326	71.2537			53.2406	84.0765	90.8342	64.8594	208.418	195.2	192.546
59.8076	16.3365	13.2074	10.7876	20.6747	19.0124	13.9036			59.8076	13.9853	14.9214	15.7692	20.9825	17.2836	17.1555			59.8076	22.6257	14.0764	13.4239	25.5798	26.7605	14.8239
66.2915	17.0034	13.9705	13.0677	24.3745	21.7936	16.2384			66.2915	14.9303	15.2861	18.1919	25.7787	19.2484	19.6141			66.2915	22.4345	15.3997	13.1276	24.5189	26.2112	13.4712
72.7593	15.9562	10.8414	12.5025	24.3905	21.2063	15.848			72.7593	15.3019	15.5869	16.4174	27.2453	20.3059	19.3305			72.7593	20.8737	14.6866	12.0309	21.9769	24.2381	12.2049
ECAR									ECAR									ECAR
Time (minutes)	shCD84			shCtrl					Time (minutes)	shCD84			shCtrl					Time (minutes)	shCD84			shCtrl
1.30624	14.2168	19.1646	15.7836	28.8778	25.0631	22.8456			1.30624	15.6084	13.1802	20.9558	31.8663	26.3944	26.7601			1.30624	83.5604	84.51	95.7215	70.0312	79.1289	81.1832
7.77609	14.536	19.3323	15.7197	26.2922	26.5651	22.536			7.77609	15.7386	13.0735	21.4209	31.7499	26.3351	26.8796			7.77609	79.6581	82.8615	92.9199	70.4094	79.0895	80.3603
14.2449	14.6644	19.4735	15.921	26.7689	26.6039	22.7539			14.2449	16.4822	13.8948	22.6847	32.4043	27.2832	28.0632			14.2449	80.2143	81.1507	97.849	71.2288	81.1326	81.0222
20.8058	20.1349	26.2304	23.0181	37.8013	38.1065	34.1997			20.8058	23.5766	18.8049	29.9018	48.3703	37.8447	38.3611			20.8058	94.8673	101.093	127.346	90.2808	100.263	97.5569
27.28	22.1064	29.6798	26.5371	43.1039	42.9592	38.6394			27.28	26.3903	21.5867	32.5675	53.83	43.4793	44.707			27.28	98.0945	106.144	134.991	101.067	109.791	105.952
33.7572	24.623	33.2918	29.4077	46.7487	47.4429	42.6919			33.7572	28.9208	24.4659	40.5696	58.0673	49.2493	49.9818			33.7572	100.282	107.353	146.164	110.216	114.914	109.111
40.3084	28.7718	37.3889	32.653	50.9496	50.9662	46.3704			40.3084	32.3004	28.6662	45.4843	63.097	52.8784	51.8223			40.3084	119.099	124.845	162.83	120.164	125.479	123.193
46.7801	28.054	37.5324	32.9561	50.7475	49.6263	45.5263			46.7801	31.905	28.7153	44.556	60.9032	53.2027	50.7806			46.7801	109.343	113.157	150.918	113.745	118.578	109.791
53.2406	27.3789	36.8664	32.7107	50.4385	48.6606	44.8805			53.2406	30.7866	28.0941	45.4585	59.274	51.7717	50.0388			53.2406	105.242	108.762	149.938	113.059	115.606	106.111
59.8076	28.5583	36.3929	32.076	50.5452	50.0253	46.0703			59.8076	30.6269	29.1435	44.6008	58.8683	51.4929	52.2052			59.8076	117.237	125.288	166.765	124.712	126.941	127.693
66.2915	27.7615	36.3098	32.583	50.7164	49.7878	46.1487			66.2915	30.8051	28.8015	47.1558	59.1275	51.4631	51.8304			66.2915	109.022	115.159	163.334	121.88	124.186	121.832
72.7593	27.3808	33.5585	31.4608	49.9642	49.4449	45.86			72.7593	30.1969	28.8386	46.7657	59.1647	50.2728	51.0685			72.7593	105.306	113.158	159.877	123.112	127.585	124.742

[truncated: 3 more sheets: Figure 7, Figure 8, Figure S6]
